# Supplementary material for: Candidate chemosensory receptors in the antennae and maxillae of Spodoptera frugiperda (J. E. Smith) larvae
Source: Front Physiol. 2022 Sep 15;13:970915. doi: 10.3389/fphys.2022.970915 (PMC9520170; doi:10.3389/fphys.2022.970915)
Supplement: Supplementary file 1 [file DataSheet1.zip]

Archive with 10 entries (9 files):
- Supplementary Files/
- Supplementary Files/Figure S1.tif
- Supplementary Files/Figure S2.tif
- Supplementary Files/Supplementary figure legends.docx
- Supplementary Files/Table S1.docx
- Supplementary Files/Table S2.docx
- Supplementary Files/Table S3.docx
- Supplementary Files/Table S4 .docx
- Supplementary Files/Table S5.xlsx
- Supplementary Files/~$ble S1 (for tree).docx
